# Supplementary material for: Structural and mechanistic basis for preferential deadenylation of U6 snRNA by Usb1
Source: Nucleic Acids Res. 2018 Sep 12;46(21):11488–501. doi: 10.1093/nar/gky812 (PMC6265477; doi:10.1093/nar/gky812)
Supplement: Supplementary Data [file gky812_supplemental_files.zip]

Archive with 3 entries (3 files):
- NAR-Suppl-0826.docx
- Usb1_UA.mov
- usb1_UU.mov
